# Supplementary material for: “Single Knot–Single Running Suture” Vesicourethral Anastomosis with Posterior Musculofascial Reconstruction during Robot-Assisted Radical Prostatectomy: A Step-by-Step Guide of Surgical Technique
Source: J Pers Med. 2023 Jun 29;13(7):1072. doi: 10.3390/jpm13071072 (PMC10381871; doi:10.3390/jpm13071072)
Supplement: Supplementary file 1 [file jpm-13-01072-s001.zip]

Archive with 1 entries (1 files):
- jpm-2467128-supplementary.pdf
